# Supplementary material for: Flavonoids with Anti-Angiogenesis Function in Cancer
Source: Molecules. 2024 Mar 31;29(7):1570. doi: 10.3390/molecules29071570 (PMC11013936; doi:10.3390/molecules29071570)
Supplement: Supplementary file 1 [file molecules-29-01570-s001.zip]

Archive with 1 entries (1 files):
- molecules-2933459-supplementary.pdf
